# Supplementary material for: Genome-wide analyses of lung cancer after single high-dose radiation at five time points (2, 6, 12, 24, and 48 h)
Source: Front Genet. 2023 Mar 3;14:1126236. doi: 10.3389/fgene.2023.1126236 (PMC10020487; doi:10.3389/fgene.2023.1126236)
Supplement: Supplementary file 2 [file Table1.XLS]

## Sheet: Sheet1
Diseases and Bio Functions	A549 2H	H1299 2H	A549 6H	H1299 6H	A549 12H	H1299 12H	A549 24H	H1299 24H	A549 48H	H1299 48H
Infection of cells	10.645	N/A	11.243	N/A	N/A	N/A	9.581	N/A	8.77	N/A
Transport of molecule	5.234	2.422	N/A	3.109	5.675	3.297	5.069	3.144	5.302	3.683
Viral Infection	11.546	N/A	N/A	N/A	N/A	N/A	9.767	N/A	9.214	N/A
Migration of cells	N/A	4.655	N/A	3.543	N/A	5.121	N/A	5.455	N/A	5.818
Cell movement	N/A	4.822	N/A	N/A	N/A	5.644	N/A	5.904	N/A	6.204
Infection of tumor cell lines	N/A	N/A	N/A	N/A	7.873	N/A	7.721	N/A	6.915	N/A
Metabolism of carbohydrate	4.247	N/A	4.093	N/A	4.419	1.067	4.081	N/A	4.316	N/A
Synthesis of carbohydrate	4.292	N/A	4.141	N/A	4.464	N/A	4.129	N/A	4.362	N/A
Infection by RNA virus	10.769	N/A	N/A	N/A	N/A	N/A	10.216	N/A	N/A	N/A
Protein kinase cascade	4.53	2	N/A	N/A	4.199	N/A	4.222	N/A	4.721	N/A
Fatty acid metabolism	N/A	2.923	N/A	3.088	N/A	3.508	N/A	3.508	3.36	3.232
Synthesis of lipid	N/A	1.387	N/A	2.402	4.985	2.013	4.047	N/A	4.555	N/A
Invasion of cells	N/A	3.745	N/A	N/A	N/A	5.101	N/A	4.972	N/A	5.376
Cell movement of tumor cell lines	N/A	4.09	N/A	N/A	N/A	4.446	N/A	4.549	N/A	4.982
Migration of tumor cell lines	N/A	4.356	N/A	N/A	N/A	4.159	N/A	4.266	N/A	4.859
Extracranial solid tumor	2.991	-1.342	2.104	-1.067	1.918	-1.633	2.217	-1.134	1.453	-1.195
Migration of endothelial cells	N/A	2.722	N/A	2.926	N/A	3.223	N/A	3.505	N/A	3.74
Oxidation of lipid	N/A	N/A	N/A	N/A	3.404	2.407	3.112	2.407	3.101	N/A
Invasion of tumor cell lines	N/A	3.732	N/A	N/A	N/A	5.013	N/A	N/A	N/A	5.315
Cell proliferation of tumor cell lines	6.878	N/A	N/A	N/A	N/A	2.362	N/A	2.064	N/A	2.314
Malignant solid tumor	1.787	-1.195	1.28	-1.698	1.295	-1.195	1.143	-1.195	1.058	-1.51
Autophagy	3.156	N/A	1.378	N/A	2.22	N/A	2.942	N/A	3.067	N/A
Metabolism of polyunsaturated fatty acids	N/A	2.582	N/A	2.433	N/A	2.582	N/A	2.582	N/A	2.582
Organization of cytoplasm	N/A	N/A	N/A	N/A	3.967	N/A	3.911	N/A	3.949	N/A
Cellular homeostasis	3.896	N/A	N/A	N/A	N/A	N/A	3.96	N/A	3.62	N/A
Solid tumor	2.954	N/A	1.883	N/A	1.967	N/A	2.191	N/A	2.151	N/A
Cell death of tumor cell lines	-4.481	-1.916	N/A	N/A	N/A	-1.469	N/A	-1.442	N/A	-1.77
Metabolism of membrane lipid derivative	2.564	N/A	N/A	N/A	2.947	N/A	2.641	N/A	2.918	N/A
Replication of Influenza A virus	N/A	N/A	N/A	N/A	N/A	N/A	5.534	N/A	5.439	N/A
Synthesis of polysaccharide	2.596	N/A	N/A	N/A	2.578	N/A	2.377	1	2.399	N/A
